# Supplementary material for: Evaluation of in silico algorithms for use with ACMG/AMP clinical variant interpretation guidelines
Source: Genome Biol. 2017 Nov 28;18:225. doi: 10.1186/s13059-017-1353-5 (PMC5704597; doi:10.1186/s13059-017-1353-5)
Supplement: Supplementary file 1 — Description of algorithms used in the analyses. Table S2. Concordance rate of different combination of algorithms with dataset without missing data. Table S3. Number of variants and their review statuses for which majority of algorithm assertion was opposite to that in ClinVar. Table S4. Concordance among different combination of algorithms. Note that as MetaSVM and MetaLR are very similar and uses the same training set we omitted combinations that included both of these algorithms. Table S5. Percentage of damaging/tolerant call by each algorithm. Table S6. Sensitivity, specificity, positive predictive value (PPV), negative predictive value (NPV), and a cutoff estimated from the ROC curve of the indicated datasets. (XLSX 1124 kb) [file 13059_2017_1353_MOESM1_ESM.xlsx]

## Sheet: Additional File 4_Table_S1
Algorithm	Score source	Threshold used for pathogenic assertion	Threshold source	Notes	Algorithm URL	ClinVar Benign variants used in analysis (n)	ClinVar Pathogenic variants used in analysis(n)
CADD	dbNSFP3.2 (https://sites.google.com/site/jpopgen/dbNSFP)	>19 (inferred)	http://cadd.gs.washington.edu	v1.3 http://cadd.gs.washington.edu/. "a score of greater or equal 20 indicates the 1% most deleterious "…suggested cutoff is anywhere between 10 and 20 the choice being arbitrary according to the authors. http://cadd.gs.washington.edu/static/ReleaseNotes_CADD_v1.3.pdf Per authors 63 features derived from "....annotations span a wide range of data types including conservation metrics like GERP, ph…	http://cadd.gs.washington.edu/	7346	7473
Condel	http://bg.upf.edu/fannsdb/	≥0.522003	http://bg.upf.edu/fannsdb/	"a weighted average of the scores of MutationAssessor and FatHMM. After exhaustive search of all possible combinations of weighted scores of SIFT, PolyPhen2, MutationAssessor and FatHMM, we found this combination to perform better than the others"dependent on FATHMM and MutationAssessor training sets	http://bg.upf.edu/fannsdb/help/condel.html	7018	7448
DANN	dbNSFP3.2 (https://sites.google.com/site/jpopgen/dbNSFP)	≥0.993	Not provided by authors. Obtained from missense specific threshold as described in PMID: 27224906 (Table S3)	Same feature set and training data as CADD but different algorithm for classification.For more information see : http://journals.plos.org/ploscompbiol/article?id=10.1371/journal.pcbi.1004962	https://cbcl.ics.uci.edu/public_data/DANN/	7346	7473
EA	http://mammoth.bcm.tmc.edu/uea/ ; Panagiotis Katsonis and Olivier Lichtarge	Not provided by authors	NA	see hEAt notes.	http://mammoth.bcm.tmc.edu/uea/hEAt.html	6758	7349
Eigen	dbNSFP3.2 (https://sites.google.com/site/jpopgen/dbNSFP)	>0.29 (raw score, inferred)	inferred based on Fig S3 and Fig 2 of http://dx.doi.org/10.1038/ng.3477, Ipnita-Laza et al, Nature Genetics , 2016. Eigen_raw score is used. An arbitrary score of 0.5 (above the median Eigen raw score for random genes) is chosen as a threshold.	Feature weights derived from annotation of all variants with a match in dbNSFP 2.7. Features include "the protein function scores (SIFT, PolyPhen - Div and Var scores, Mutation Assessor ) are all taken from dbNSFPv2.7, which covers all potentially non-synonymous SNVs in the human genome. Evolutionary conservation scores (GERPNR, GERPRS, PhyloP - primate, placental mammal and vertebratescores, Pha…	http://www.columbia.edu/~ii2135/eigen.html Ionita-Laza, I., McCallum, K., Xu, B., & Buxbaum, J. D. (2016). A spectral approach integrating functional genomic annotations for coding and noncoding variants. Nat Genet, 48(2), 214–220. Retrieved from http://dx.doi.org/10.1038/ng.3477	6994	6869
FATHMM	dbNSFP3.2 (https://sites.google.com/site/jpopgen/dbNSFP)	<-1.51	default dbNSFP cutoff	The scores are FATHMM-W(weighted) scores. v2.3 https://www.ncbi.nlm.nih.gov/pmc/articles/PMC3558800/. Per author "our pathogenic dataset was constructed using heritable germ-line mutations from the Human Gene Mutation Database (release 2013.4, subsequently denoted HGMD) and our control dataset was constructed using SNVs from the 1000 Genomes Project (The 1000 Genomes Project Consortium, 2012) " a…	http://fathmm.biocompute.org.uk/	7140	7379
GenoCanyon	dbNSFP3.2 (https://sites.google.com/site/jpopgen/dbNSFP)	≥0.49 (inferred)	v1.0.3 http://genocanyon.med.yale.edu/index.html.	From http://genocanyon.med.yale.edu/GenoCanyon_FAQ.html : "The posterior probability we used to measure the functional potential of each nucleotide has a very clear bimodal distribution. This can be seen from Fig.2a in our paper. For example, the panel on the left of Fig.2a shows the histogram of posterior score on the entire chromosome 11. We can see that about 60% of the nucleotides have a very…	http://genocanyon.med.yale.edu/GenoCanyon	7346	7473
GERP++	dbNSFP3.2 (https://sites.google.com/site/jpopgen/dbNSFP)	NA	NA	https://drive.google.com/file/d/0B60wROKy6OqcWllRZjZXM2Vuc2c/view	http://mendel.stanford.edu/SidowLab/downloads/gerp/	7337	7468
hEAt	http://mammoth.bcm.tmc.edu/uea/hEAt.html; Panagiotis Katsonis and Olivier Lichtarge	Not provided by authors	NA	The hEAt (human Evolutionary Action training) score integrates the fitness impact of a variant on protein function (EA score) with the probability that this protein function can drive disease (as calculated by the ClinVar phenotype profile of each gene). Therefore, while EA can prioritize variants from the same gene, hEAt can apply on sets of variants from multiple genes.	http://mammoth.bcm.tmc.edu/uea/hEAt.html	6758	7349
integrated_fitCons	dbNSFP3.2 (https://sites.google.com/site/jpopgen/dbNSFP)	NA	NA	https://drive.google.com/file/d/0B60wROKy6OqcWllRZjZXM2Vuc2c/view	http://compgen.bscb.cornell.edu/fitCons/	7032	6878
LRT	dbNSFP3.2 (https://sites.google.com/site/jpopgen/dbNSFP)	as described in dbNSFP	default dbNSFP predictions	dbNSFP3.2: "LRT prediction, D(eleterious), N(eutral) or U(nknown), which is not solely determined by the score". "U" category were treated as NAs.	http://www.genetics.wustl.edu/jflab/lrt_query.html	6225	7095
Mcap	http://bejerano.stanford.edu/mcap/	≥0.025	http://bejerano.stanford.edu/mcap/	Does not include predictions for variants greater than 1% MAF. Per authors "M-CAP uses both preexisting and new features for each missense var-iant. It uses nine established pathogenicity likelihood scores: SIFT, PolyPhen-2 , CADD, MutationTaster, MutationAssessor, FATHMM, LRT, MetaLR, and MetaSVM. It also incorporates seven established measures of base-pair, amino acid, genomic region, and gene …	http://bejerano.stanford.edu/mcap/	3457	7274
MetaLR	dbNSFP3.2 (https://sites.google.com/site/jpopgen/dbNSFP)	>0.5	default dbNSFP cutoff	Same as MetaSVM. https://www.ncbi.nlm.nih.gov/pmc/articles/PMC4375422/	https://sites.google.com/site/jpopgen/dbNSFP	7304	7464
MetaSVM	dbNSFP3.2 (https://sites.google.com/site/jpopgen/dbNSFP)	>0	default dbNSFP cutoff	Combination of scores from nine algorithms (PolyPhen-2, GERP++, MutationTaster, MutationAssessor, FATHMM, LRT, SiPhy and PhyloP) https://www.ncbi.nlm.nih.gov/pmc/articles/PMC4375422/	https://sites.google.com/site/jpopgen/dbNSFP	7304	7464
MutationAssessor	dbNSFP3.2 (https://sites.google.com/site/jpopgen/dbNSFP)	>1.935	default dbNSFP cutoff	exploits evolutionary conservation of amino-acid residues in a protein family multiple sequence alignment. See http://mutationassessor.org/r3/MutationAssessor_white_paper.pdf for details. Also PMID: 21727090	http://mutationassessor.org/	6950	7316
MutationTaster	dbNSFP3.2 (https://sites.google.com/site/jpopgen/dbNSFP)	>0.5	default dbNSFP cutoff (Dong et al 2015)	These were converted as outlined in dbNSFP. If damaging variant score= MutationTaster p value, if polymorphism score=1-MutationTaster p value. ClinVar pathogenic variants are automatically labeled as disease causing by MutationTaster and given the label "A".	http://www.mutationtaster.org/	7301	7457
Mutpred	http://mutpred1.mutdb.org/; Vikas Pejavar and Pedrag Radivojac	>0.5(inferred)	the threshold used in Dong et al , 2015	https://www.ncbi.nlm.nih.gov/pmc/articles/PMC3140805/ The general Mutpred score that is the probability that the amino acid substitution is deleterious was used. Training set: 39,218 disease-associated mutations from HGMD and 26,439 putatively neutral substitutions from Swiss-Prot. However, note that during the preparation of this manuscript a newer version of Mutpred outperforming the version of…	http://mutpred1.mutdb.org/	7337	7468
phastCons100way	dbNSFP3.2 (https://sites.google.com/site/jpopgen/dbNSFP)	NA	NA	https://drive.google.com/file/d/0B60wROKy6OqcWllRZjZXM2Vuc2c/view	http://compgen.cshl.edu/phast/index.php	7346	7473
phyloP100way	dbNSFP3.2 (https://sites.google.com/site/jpopgen/dbNSFP)	NA	NA	https://drive.google.com/file/d/0B60wROKy6OqcWllRZjZXM2Vuc2c/view	http://compgen.cshl.edu/phast/index.php	7346	7473
Polyphen2	dbNSFP3.2 (https://sites.google.com/site/jpopgen/dbNSFP)	>0.447	derived fron dbNSFP threshold	Polyphen2-HumVar scores were considered. Per author: "Diagnostics of Mendelian diseases requires distinguishing mutations with drastic effects from all the remaining human variation, including abundant mildly deleterious alleles. Thus, the HumVar-trained model should be used for this task. In contrast, the HumDiv-trained model should be used for evaluating rare alleles at loci potentially involve…	http://genetics.bwh.harvard.edu/pph2/	7232	7469
PROVEAN	dbNSFP3.2 (https://sites.google.com/site/jpopgen/dbNSFP)	<-2.49	http://provean.jcvi.org/about.php	Notes on setting threshold per authors; "To increase the specificity of detection (i.e. find deleterious variants with higher confidence), a lower score threshold can also be used (e.g. -4.1). To increase the sensitivity of detection (i.e. find more deleterious variants by including those with lower confidence), a higher score threshold can also be used (e.g. -1.3)."	http://provean.jcvi.org/index.php	7173	7393
REVEL	https://sites.google.com/site/revelgenomics/downloads	>0.5	inferred from authors' publication (PMID: 27666373). Figure S1 "corresponding to a sensitivity of 0.754 and specificity of 0.891"	Thresholds are not given by authors. In general the higher score, greater the probability of a variant to be pathogenic. 18 pathogenicity prediction scores from 13 tools: MutPred, FATHMM v2.3, VEST 3.0, Polyphen-2(HVAR and HDIV), SIFT, PROVEAN, MutationAssessor, MutationTaster, LRT, GERP++, SiPhy, phyloP(placental,primate,vertebrate alignments), and phastCons(placental,primate,vertebrate alignmen…	https://sites.google.com/site/revelgenomics/about	7308	7464
SIFT	dbNSFP3.2 (https://sites.google.com/site/jpopgen/dbNSFP)	<0.049	default dbNSFP cutoff	Uses multiple sequence alignment information to predict tolerated and deleterious substitutions. Sensitive to the alignment. Scores may vary for the same variant depending on the Median information (a measure of the diversity of the sequences used) of the sequence alignment.	http://sift.bii.a-star.edu.sg/sift-bin/contact.pl	7168	7324
SiPhy	dbNSFP3.2 (https://sites.google.com/site/jpopgen/dbNSFP)	NA	NA	https://drive.google.com/file/d/0B60wROKy6OqcWllRZjZXM2Vuc2c/view	http://www.broadinstitute.org/mammals/2x/siphy_hg19/	7323	7473
VEST3	dbNSFP3.2 (https://sites.google.com/site/jpopgen/dbNSFP)	≥0.8 (inferred)	Inferred from Fig 4. of PMID 23819870 http://bmcgenomics.biomedcentral.com/articles/10.1186/1471-2164-14-S3-S3	v3.0 Scores used as per dbNSFP. Per author PMID 23819870 : "... is a supervised machine learning-based classifier, to prioritize rare missense variants with likely involvement in human disease. The VEST classifier training set comprised ~ 45,000 disease mutations from the latest Human Gene Mutation Database release and another ~45,000 high frequency (allele frequency >1%) putatively neutral misse…	http://karchinlab.org/apps/appVest.html	7342	7469

## Sheet: Additional File 4_Table S2
Additional Table 2: Concordance rate of different combination of algorithms with dataset without missing predictions
Variant Assertion	Variants(n)	Concordance(%)	False concordance n(%)	Variant Source	Algorithms
Benign	2555	3.2	40 (1.6)	ClinVar *	All 18
Pathogenic	5831	41.5	1(0.02)	ClinVar *	All 18
Benign	470	2.13	11(2.3)	ClinVar **	All 18
Pathogenic	848	50.6	0(0)	ClinVar **	All 18
Benign	2555	29.5	280(11)	ClinVar *	Polyphen;SIFT;CADD;PROVEAN;MutationTaster
Pathogenic	5831	81.7	43(0.7)	ClinVar *	Polyphen;SIFT;CADD;PROVEAN;MutationTaster
Benign	2555	44.1	494(19.3)	ClinVar *	Polyphen;SIFT;CADD
Pathogenic	5831	86.8	97(1.7)	ClinVar *	Polyphen;SIFT;CADD

## Sheet: Additional File 4 Table S3
		ClinVar Review Status
Variants	Number of variants with 50% or more algorithms with false assertions	Expert panel	Two star	One star
Benign	1653	87	401	1165
Pathogenic	389	2	29	358

## Sheet: Additional File 4_Table S4
# of algorithms in combination	Best performing combination	Clinical significance of variants	True concordance(%)	False Concordance(%)	Weighted True concordance (%)
2	M-CAP, MutationTaster	Pathogenic	95.8	0.5	58.7
2	VEST3, REVEL	Benign	85.8	3.9	80.2
3	MutationTaster, CADD, M-CAP	Pathogenic	93.6	0.4	56.2
3	VEST3, REVEL and MetaSVM	Benign	81.3	2.8	75.6
4	MutationTaster, CADD, M-CAP,GenoCanyon	Pathogenic	89.8	0.07	48.5
4*	VEST3,REVEL, MetaSVM, Eigen*	Benign	70.8	2.4	68.1
5	MutationTaster, CADD, M-CAP,Condel,REVEL	Pathogenic	85.3	0.3	51.3
5*	Eigen,VEST3,REVEL, MetaSVM, Polyphen2*	Benign	62.7	2.3	63.5
*Combinations with MetaLR and MetaSVM in them had better concordance

## Sheet: Additional File 4_Table_S5
Additional Table 5: Percentage of pathogenic/benign calls by different algorithms
Algorithm call	Algorithm	Percentage	Number of pathogenic/benign calls
Pathogenic	CADD	68.44	10142
Benign	CADD	31.56	4677
Pathogenic	Condel	61.09	8837
Benign	Condel	38.91	5629
Pathogenic	DANN	55.02	8153
Benign	DANN	44.98	6666
Pathogenic	Eigen	53.32	7392
Benign	Eigen	46.68	6471
Pathogenic	FATHMM	56.02	8134
Benign	FATHMM	43.98	6385
Pathogenic	Genocanyon	86.05	12752
Benign	Genocanyon	13.95	2067
Pathogenic	LRT	62.78	7934
Benign	LRT	37.22	4704
Pathogenic	Mcap	86.82	9317
Benign	Mcap	13.18	1414
Pathogenic	MetaLR	51.98	7677
Benign	MetaLR	48.02	7091
Pathogenic	MetaSVM	49.82	7357
Benign	MetaSVM	50.18	7411
Pathogenic	MutationAssessor	56.9	8118
Benign	MutationAssessor	43.1	6148
Pathogenic	MutationTaster	73.27	10813
Benign	MutationTaster	26.73	3945
Pathogenic	Mutpred	60.25	8920
Benign	Mutpred	39.75	5885
Pathogenic	Polyphen2	60.69	8922
Benign	Polyphen2	39.31	5779
Pathogenic	PROVEAN	56.15	8179
Benign	PROVEAN	43.85	6387
Pathogenic	REVEL	51.82	7655
Benign	REVEL	48.18	7117
Pathogenic	SIFT	63.72	9234
Benign	SIFT	36.28	5258
Pathogenic	VEST3	41.77	6186
Benign	VEST3	58.23	8625

## Sheet: Additional File 4 Table _S6
Dataset: ClinVar Variants till September 2015
Algorithm	Sensitivity	Specificity	PPV	NPV	cutoff value estimated from ROC curves with ClinVar datset of 14819 variants
REVEL	0.8855	0.9094	0.909	0.886	0.553
phastCons100way	0.8788	0.6044	0.6932	0.8305	0.999
MetaSVM	0.868	0.8699	0.8721	0.8658	-0.0281
VEST3	0.8535	0.8841	0.8822	0.8558	0.686
MutationTaster	0.8469	0.7404	0.7692	0.8256	0.9997
hEAt	0.8468	0.8568	0.8654	0.8372	29.1
MetaLR	0.8455	0.8564	0.8575	0.8444	0.5378
CADD	0.8454	0.8157	0.8235	0.8384	4.45 (note this is CADD raw score)
Eigen	0.8407	0.8098	0.8128	0.8381	0.347 (note this is Eigen raw score)
PROVEAN	0.838	0.7898	0.8042	0.8254	-2.76
Polyphen2	0.8322	0.789	0.8029	0.8199	0.8
Mcap	0.825	0.8233	0.9076	0.6909	0.19
Condel	0.822	0.8582	0.8602	0.8196	0.554
Genocanyon	0.8173	0.543	0.6453	0.7451	0.9999
Mutpred	0.8151	0.8351	0.8342	0.8161	0.6
SiPhy	0.806	0.6816	0.7209	0.7749	12.58
LRT	0.7989	0.7398	0.7777	0.7634	-4.7e-05
EA	0.7937	0.8066	0.8169	0.7824	45.2
SIFT	0.7923	0.8249	0.8222	0.7954	0.007
DANN	0.7899	0.7216	0.7427	0.7715	0.99355
MutationAssessor	0.7687	0.82	0.818	0.7711	2.26
phyloP100way	0.7634	0.7802	0.7794	0.7642	4.776
GERP	0.7611	0.6493	0.6884	0.7276	4.43
FATHMM	0.7252	0.7777	0.7713	0.7325	-2.2
integrated_fitCons	0.6125	0.5182	0.5543	0.5776	0.6614
Dataset: ClinVar Variants September 2016 to March 2017
Algorithm	Sensitivity	Specificity	PPV	NPV
CADD	0.8053	0.7861	0.5654	0.9212
Condel	0.794	0.8269	0.6174	0.9194
DANN	0.7732	0.6898	0.4628	0.898
EA	0.8056	0.7989	0.5866	0.9206
Eigen	0.8336	0.7932	0.5821	0.9324
FATHMM	0.6891	0.7719	0.5117	0.8774
Genocanyon	0.8275	0.5396	0.383	0.9005
GERP	0.7456	0.6314	0.4113	0.8778
hEAt	0.6633	0.8835	0.6685	0.8811
integrated_fitCons	0.4717	0.5952	0.287	0.7653
LRT	0.7843	0.7403	0.5309	0.9015
Mcap	0.7698	0.8532	0.8244	0.8055
MetaLR	0.8161	0.8634	0.6744	0.9315
MetaSVM	0.8406	0.8629	0.6792	0.94
MutationAssessor	0.767	0.8077	0.5792	0.9094
MutationTaster	0.8833	0.7043	0.5079	0.9459
Mutpred	0.8292	0.8441	0.8221	0.8505
phastCons100way	0.8649	0.6189	0.4395	0.9299
phyloP100way	0.7588	0.7861	0.5506	0.9042
Polyphen2	0.7931	0.7729	0.5497	0.9144
PROVEAN	0.8236	0.7787	0.5647	0.9268
REVEL	0.8682	0.9052	0.7599	0.9521
SIFT	0.7723	0.8109	0.5839	0.912
SiPhy	0.7954	0.658	0.4458	0.9029
VEST3	0.8777	0.9017	0.7559	0.9551
Dataset: ClinVar Variants October 2015 to December 2016
Algorithm	Sensitivity	Specificity	PPV	NPV
CADD	0.83	0.8	0.75	0.87
Condel	0.8	0.85	0.788	0.859
DANN	0.75	0.71	0.64	0.8
EA	0.806	0.799	0.74	0.85
Eigen	0.82	0.83	0.76	0.87
FATHMM	0.66	0.77	0.67	0.76
Genocanyon	0.8	0.56	0.56	0.8
GERP	0.75	0.68	0.62	0.79
hEAt	0.84	0.81	0.76	0.88
integrated_fitCons	0.697	0.52	0.49	0.72
LRT	0.78	0.76	0.7053	0.82
Mcap	0.797	0.812	0.86	0.73
MetaLR	0.8088	0.86	0.8	0.866
MetaSVM	0.84	0.8758	0.8248	0.8874
MutationAssessor	0.78	0.81	0.74	0.84
MutationTaster	0.92	0.34	0.49	0.86
Mutpred	0.81	0.79	0.92	0.586
phastCons100way	0.845	0.64	0.62	0.855
phyloP100way	0.73	0.796	0.71	0.81
Polyphen2	0.84	0.8	0.75	0.875
PROVEAN	0.83	0.79	0.736	0.87
REVEL	0.85	0.91	0.87	0.9
SIFT	0.797	0.822	0.7569	0.85
SiPhy	0.786	0.695	0.64	0.82
VEST3	0.84	0.89	0.838	0.889
